# Supplementary material for: Dibutyl Phthalate Adsorbed on Multiwalled Carbon Nanotubes Causes Fetal Developmental Toxicity in Balb/C Mice
Source: Toxics. 2023 Jun 29;11(7):565. doi: 10.3390/toxics11070565 (PMC10385951; doi:10.3390/toxics11070565)
Supplement: Supplementary file 1 [file toxics-11-00565-s001.zip]

Archive with 1 entries (1 files):
- toxics-2415830-supplementary.pdf
